# Supplementary material for: Application of FTIR Spectroscopy for the Elucidation of Fusarium fujikuroi Metabolites: New Insights in the Production of Organic Acids and Gibberellic Acid
Source: J Fungi (Basel). 2026 Jul 17;12(7):527. doi: 10.3390/jof12070527 (PMC13413410; doi:10.3390/jof12070527)
Supplement: Supplementary file 1 [file jof-12-00527-s001.zip]

Archive with 1 entries (1 files):
- jof-4423364-supplementary.pdf
